# Supplementary material for: Estrogen receptor beta in astrocytes modulates cognitive function in mid-age female mice
Source: Nat Commun. 2023 Sep 28;14:6044. doi: 10.1038/s41467-023-41723-7 (PMC10533869; doi:10.1038/s41467-023-41723-7)
Supplement: Supplementary file 4 — Source Data [file 41467_2023_41723_MOESM4_ESM.xlsx]

## Sheet: Fig1
	c				d				e				f				g				h
		Frontal Cortex % ICV	Group			Striatum % ICV	Group			Dorsal Hippocampus % ICV	Group			Hippocampus % ICV	Group			Dorsal Hippocampus % ICV	Group			Ventral Hippocampus % ICV	Group
	LCLP	9.15474	Midlife_Female_Sham		LCLP	2.2787	Midlife_Female_Sham		LCLP	2.45278	Midlife_Female_Sham		A19_RC	3.65984	Midlife_GDX		A19_RC	2.335	Midlife_GDX		A19_RC	1.32484	Midlife_GDX
	LCRP	9.14328	Midlife_Female_Sham		LCRP	2.34216	Midlife_Female_Sham		LCRP	2.5213	Midlife_Female_Sham		A20_NC	3.66252	Midlife_GDX		A20_NC	2.36695	Midlife_GDX		A20_NC	1.29557	Midlife_GDX
	RCLP	8.86781	Midlife_Female_Sham		RCLP	2.31298	Midlife_Female_Sham		RCLP	2.35196	Midlife_Female_Sham		A19_NC	3.66265	Midlife_GDX		A19_NC	2.27834	Midlife_GDX		A19_NC	1.38431	Midlife_GDX
	RCRP	9.23012	Midlife_Female_Sham		RCRP	2.25752	Midlife_Female_Sham		RCRP	2.4314	Midlife_Female_Sham		A19_BC	3.51473	Midlife_GDX		A19_BC	2.35972	Midlife_GDX		A19_BC	1.15501	Midlife_GDX
	LC	9.16954	Midlife_Female_Sham		LC	2.34532	Midlife_Female_Sham		LC	2.18918	Midlife_Female_Sham		A20_BC	3.50239	Midlife_GDX		A20_BC	2.12663	Midlife_GDX		A20_BC	1.37576	Midlife_GDX
	RW	8.96522	Midlife_Female_Sham		RW	2.29852	Midlife_Female_Sham		RW	2.24909	Midlife_Female_Sham		A20_RC	3.73395	Midlife_GDX		A20_RC	2.28987	Midlife_GDX		A20_RC	1.44408	Midlife_GDX
	BC	8.75715	Midlife_Female_Sham		BC	2.27421	Midlife_Female_Sham		BC	2.16323	Midlife_Female_Sham		A19_LC	3.68786	Midlife_GDX		A19_LC	2.15532	Midlife_GDX		A19_LC	1.53254	Midlife_GDX
	RCLW	8.96764	Midlife_Female_Sham		RCLW	2.28804	Midlife_Female_Sham		RCLW	2.32339	Midlife_Female_Sham		A20_LC	3.66636	Midlife_GDX		A20_LC	2.24027	Midlife_GDX		A20_LC	1.42609	Midlife_GDX
	BC	9.29213	Midlife_Female_Sham		BC	2.34926	Midlife_Female_Sham		BC	2.40238	Midlife_Female_Sham		A22_NC	3.66222	Midlife_Sham		A22_NC	2.36663	Midlife_Sham		A22_NC	1.29559	Midlife_Sham
	RW	8.86725	Midlife_Female_Sham		RW	2.3165	Midlife_Female_Sham		RW	2.43701	Midlife_Female_Sham		A21_NC	3.84446	Midlife_Sham		A21_NC	2.37509	Midlife_Sham		A21_NC	1.46936	Midlife_Sham
	RW	8.91802	Midlife_Female_Sham		RW	2.30164	Midlife_Female_Sham		RW	2.17044	Midlife_Female_Sham		A21_LC	3.64831	Midlife_Sham		A21_LC	2.40213	Midlife_Sham		A21_LC	1.24618	Midlife_Sham
	BW	9.06669	Midlife_Female_Sham		BW	2.36324	Midlife_Female_Sham		BW	2.33614	Midlife_Female_Sham		A21_RP	3.83017	Midlife_Sham		A21_RP	2.31909	Midlife_Sham		A21_RP	1.51109	Midlife_Sham
	BP	8.89481	Midlife_Male_Sham		BP	2.2589	Midlife_Male_Sham		BP	2.34477	Midlife_Male_Sham		A22_LC	3.67455	Midlife_Sham		A22_LC	2.37983	Midlife_Sham		A22_LC	1.29472	Midlife_Sham
	LCRP	9.06049	Midlife_Male_Sham		LCRP	2.2682	Midlife_Male_Sham		LCRP	2.32011	Midlife_Male_Sham		A22_RC	4.04374	Midlife_Sham		A22_RC	2.39673	Midlife_Sham		A22_RC	1.64702	Midlife_Sham
	LW	8.63671	Midlife_Male_Sham		LW	2.23868	Midlife_Male_Sham		LW	2.31437	Midlife_Male_Sham		A06_LCRP	3.42749	Old_GDX		A06_LCRP	2.25262	Old_GDX		A06_LCRP	1.17487	Old_GDX
	RW	8.98822	Midlife_Male_Sham		RW	2.27833	Midlife_Male_Sham		RW	2.37451	Midlife_Male_Sham		A06_LC	3.66372	Old_GDX		A06_LC	2.2887	Old_GDX		A06_LC	1.37502	Old_GDX
	LC	8.8771	Midlife_Male_Sham		LC	2.26049	Midlife_Male_Sham		LC	2.28586	Midlife_Male_Sham		A05_LC	3.54738	Old_GDX		A05_LC	2.18533	Old_GDX		A05_LC	1.36205	Old_GDX
	LW	8.94411	Midlife_Male_Sham		LW	2.28439	Midlife_Male_Sham		LW	2.32756	Midlife_Male_Sham		A05_LCRP	3.80457	Old_GDX		A05_LCRP	2.3337	Old_GDX		A05_LCRP	1.47087	Old_GDX
	RC	8.87873	Midlife_Male_Sham		RC	2.2495	Midlife_Male_Sham		RC	2.28448	Midlife_Male_Sham		A05_RCLP	3.40018	Old_GDX		A05_RCLP	2.2498	Old_GDX		A05_RCLP	1.15038	Old_GDX
	LC	8.96693	Midlife_Male_Sham		LC	2.3746	Midlife_Male_Sham		LC	2.23437	Midlife_Male_Sham		A06_RC	3.67393	Old_GDX		A06_RC	2.15899	Old_GDX		A06_RC	1.51494	Old_GDX
	BC	8.64689	Midlife_Male_Sham		BC	2.24069	Midlife_Male_Sham		BC	2.36246	Midlife_Male_Sham		A06_RCLP	3.52234	Old_GDX		A06_RCLP	2.24671	Old_GDX		A06_RCLP	1.27563	Old_GDX
	LC	8.65091	Midlife_Male_Sham		LC	2.25678	Midlife_Male_Sham		LC	2.32351	Midlife_Male_Sham		A05_NC	3.69034	Old_GDX		A05_NC	2.21885	Old_GDX		A05_NC	1.47149	Old_GDX
	RC	8.84423	Midlife_Male_Sham		RC	2.19627	Midlife_Male_Sham		RC	2.1137	Midlife_Male_Sham		A08_LC	3.5794	Old_Sham		A08_LC	2.21997	Old_Sham		A08_LC	1.35942	Old_Sham
	RW	8.80099	Midlife_Male_Sham		RW	2.24188	Midlife_Male_Sham		RW	2.308	Midlife_Male_Sham		A08_RC	3.64542	Old_Sham		A08_RC	2.25723	Old_Sham		A08_RC	1.3882	Old_Sham
	RC	8.76964	Old_Female_Sham		RC	2.24603	Old_Female_Sham		RC	2.24352	Old_Female_Sham		A08_BC	3.47849	Old_Sham		A08_BC	2.22263	Old_Sham		A08_BC	1.25586	Old_Sham
	RP	8.58043	Old_Female_Sham		RP	2.24183	Old_Female_Sham		RP	1.93047	Old_Female_Sham		A07_RC	3.60408	Old_Sham		A07_RC	2.27673	Old_Sham		A07_RC	1.32734	Old_Sham
	LCLP	8.50316	Old_Female_Sham		LCLP	2.18221	Old_Female_Sham		LCLP	2.19696	Old_Female_Sham		A07_LC	3.80766	Old_Sham		A07_LC	2.40576	Old_Sham		A07_LC	1.4019	Old_Sham
	LWRP	8.6051	Old_Female_Sham		LWRP	2.195	Old_Female_Sham		LWRP	2.28307	Old_Female_Sham
	RCRP	8.73039	Old_Female_Sham		RCRP	2.21593	Old_Female_Sham		RCRP	2.34213	Old_Female_Sham
	RWLP	8.64474	Old_Female_Sham		RWLP	2.24181	Old_Female_Sham		RWLP	2.13054	Old_Female_Sham
	RC	8.68107	Old_Female_Sham		RC	2.26694	Old_Female_Sham		RC	2.06024	Old_Female_Sham
	BC	8.64187	Old_Female_Sham		BC	2.21131	Old_Female_Sham		BC	2.23257	Old_Female_Sham
	LC	8.58181	Old_Female_Sham		LC	2.19528	Old_Female_Sham		LC	2.2333	Old_Female_Sham
	RC	8.88339	Old_Female_Sham		RC	2.28	Old_Female_Sham		RC	2.37491	Old_Female_Sham
	RC	8.6698	Old_Female_Sham		RC	2.24395	Old_Female_Sham		RC	2.24062	Old_Female_Sham
	LW	8.76808	Old_Female_Sham		LW	2.20527	Old_Female_Sham		LW	2.26904	Old_Female_Sham
	LCRP	8.83123	Old_Male_Sham		LCRP	2.292	Old_Male_Sham		LCRP	2.44616	Old_Male_Sham
	LC	8.6082	Old_Male_Sham		LC	2.22694	Old_Male_Sham		LC	2.44186	Old_Male_Sham
	RCLP	8.93324	Old_Male_Sham		RCLP	2.24995	Old_Male_Sham		RCLP	2.39031	Old_Male_Sham
	RC	8.5837	Old_Male_Sham		RC	2.24324	Old_Male_Sham		RC	2.1644	Old_Male_Sham
	BC	8.52801	Old_Male_Sham		BC	2.18482	Old_Male_Sham		BC	2.28075	Old_Male_Sham
	LC	8.46157	Old_Male_Sham		LC	2.17865	Old_Male_Sham		LC	2.1974	Old_Male_Sham
	RC	8.68857	Old_Male_Sham		RC	2.22315	Old_Male_Sham		RC	2.27354	Old_Male_Sham
	LC	8.9501	Old_Male_Sham		LC	2.21153	Old_Male_Sham		LC	2.39564	Old_Male_Sham
	RC	8.7571	Old_Male_Sham		RC	2.16879	Old_Male_Sham		RC	2.27444	Old_Male_Sham
	RW	8.65154	Old_Male_Sham		RW	2.13966	Old_Male_Sham		RW	2.2647	Old_Male_Sham
	RC	8.79176	Old_Male_Sham		RC	2.2555	Old_Male_Sham		RC	2.43289	Old_Male_Sham
	RW	8.80065	Old_Male_Sham		RW	2.23727	Old_Male_Sham		RW	2.57936	Old_Male_Sham
	BW	9.04549	Young_Female_Sham		BW	2.29908	Young_Female_Sham		BW	2.36739	Young_Female_Sham
	LWRP	8.92182	Young_Female_Sham		LWRP	2.20024	Young_Female_Sham		LWRP	2.34879	Young_Female_Sham
	LW	9.09394	Young_Female_Sham		LW	2.34744	Young_Female_Sham		LW	2.25381	Young_Female_Sham
	RW	8.66513	Young_Female_Sham		RW	2.20759	Young_Female_Sham		RW	2.46678	Young_Female_Sham
	BCBP	9.25264	Young_Female_Sham		BCBP	2.34476	Young_Female_Sham		BCBP	2.47493	Young_Female_Sham
	BWBP	9.21242	Young_Female_Sham		BWBP	2.34018	Young_Female_Sham		BWBP	2.41192	Young_Female_Sham
	LCRP	8.89651	Young_Female_Sham		LCRP	2.29575	Young_Female_Sham		LCRP	2.29646	Young_Female_Sham
	RCLP	9.07956	Young_Female_Sham		RCLP	2.30874	Young_Female_Sham		RCLP	2.3011	Young_Female_Sham
	BC	8.77047	Young_Female_Sham		BC	2.20821	Young_Female_Sham		BC	2.2533	Young_Female_Sham
	LC	9.45217	Young_Female_Sham		LC	2.2739	Young_Female_Sham		LC	2.40096	Young_Female_Sham
	RC	9.07491	Young_Female_Sham		RC	2.30084	Young_Female_Sham		RC	2.35469	Young_Female_Sham
	RC	9.32768	Young_Female_Sham		RC	2.34442	Young_Female_Sham		RC	2.32112	Young_Female_Sham
	BW	8.97008	Young_Male		BW	2.30728	Young_Male		BW	2.42184	Young_Male
	LWRP	8.925	Young_Male		LWRP	2.294	Young_Male		LWRP	2.18397	Young_Male
	LW	8.96045	Young_Male		LW	2.25196	Young_Male		LW	2.23403	Young_Male
	RW	8.74465	Young_Male		RW	2.25439	Young_Male		RW	2.28859	Young_Male
	BCBP	9.39452	Young_Male		BCBP	2.36521	Young_Male		BCBP	2.47967	Young_Male
	BWBP	9.37972	Young_Male		BWBP	2.38389	Young_Male		BWBP	2.47741	Young_Male
	RCLP	9.34002	Young_Male		RCLP	2.39289	Young_Male		RCLP	2.44745	Young_Male
	LC	8.96814	Young_Male		LC	2.25428	Young_Male		LC	2.25881	Young_Male
	RC	8.69495	Young_Male		RC	2.19716	Young_Male		RC	2.21451	Young_Male
	BC	9.0781	Young_Male		BC	2.26976	Young_Male		BC	2.19858	Young_Male
	LC	8.93071	Young_Male		LC	2.23148	Young_Male		LC	2.2382	Young_Male
	RC	8.97717	Young_Male		RC	2.20377	Young_Male		RC	2.20726	Young_Male

## Sheet: Fig 2
	a				b				c				d			e				f
	% Time in TQ	% Time in OQ	Group		% Time in TQ	% Time in OQ	Group		% Time in TQ	% Time in OQ	Group		Spontaneous Alternation (%)	Group			Dorsal Hippocampus % ICV	% Time in Target Quadrant			Ventral Hippocampus % ICV	% Time in Target Quadrant
	41.55	19.4833	Young_Female_Sham		43.6	18.8333	Young_Male_Sham		53.7833	15.4111	Young_F_GDX		54.5455	Young_Sham		BC	2.41293	24.45		BC	1.54845	24.45
	31.7167	22.7556	Young_Female_Sham		86.3	4.56667	Young_Male_Sham		49.1667	16.9444	Young_F_GDX		72.7273	Young_Sham		LCRP	2.46316	41.6167		LCRP	1.43127	41.6167
	39.6167	20.1278	Young_Female_Sham		25.7	24.7667	Young_Male_Sham		41.1667	19.6111	Young_F_GDX		48.1482	Young_Sham		RCLP	2.40014	50.8333		RCLP	1.45674	50.8333
	24.6167	25.1278	Young_Female_Sham		43.6	18.7667	Young_Male_Sham		17.6667	27.4444	Young_F_GDX		72.7273	Young_Sham		RW	2.47936	25.2833		RW	1.48153	25.2833
	28.6667	23.7778	Young_Female_Sham		46.3	17.8667	Young_Male_Sham		40.1167	19.9611	Young_F_GDX		47.0588	Young_Sham		BC	2.46277	19.8333		BC	1.50043	19.8333
	39.6667	20.1111	Young_Female_Sham		41	19.6667	Young_Male_Sham		47.95	17.35	Young_F_GDX		50	Young_Sham		LCRP	2.24645	34		LCRP	1.44353	34
	56.7167	14.4278	Young_Female_Sham		35.3	21.5667	Young_Male_Sham		50.7833	16.4056	Young_F_GDX		73.0769	Young_Sham		RC	2.34555	29.05		RC	1.4338	29.05
	38.6667	20.4444	Young_Female_Sham		39.95	20.0167	Midlife_Male_Sham		8	30.6667	Young_F_GDX		45.8333	Young_Sham		RW	2.26599	20.2833		RW	1.39453	20.2833
	26.5	23.7	Young_Female_Sham		48.8333	17.05	Midlife_Male_Sham		10.55	29.8111	Young_F_GDX		60.8696	Young_Sham		LCRW	2.54653	35.9		LCRW	1.4077	35.9
	36.5	21.0333	Young_Female_Sham		36.6167	21.1333	Midlife_Male_Sham		24.6	25.1333	Young_F_GDX		56.5217	Young_Sham		RW	2.42156	34.5		RW	1.51594	34.5
	46.4	17.8667	Young_Female_Sham		42.6167	19.1278	Midlife_Male_Sham		54.6	15.1333	Young_F_GDX		52.3809	Young_Sham		BC	2.43345	42		BC	1.4277	42
	25.2	24.8333	Young_Female_Sham		28.2833	23.9056	Midlife_Male_Sham		47.9	17.4	Young_F_GDX		73.6842	Young_Sham		LW	2.33944	16.4		LW	1.38821	16.4
	32.3	22.5	Young_Female_Sham		35.6667	21.4444	Midlife_Male_Sham		52	16	Young_F_GDX		58.6207	Young_Sham		RC	2.41545	29.8		RC	1.44315	29.8
	38	20.5667	Young_Female_Sham		37.3333	20.8944	Midlife_Male_Sham		32.7	22.4333	Young_F_GDX		68.75	Young_Sham		RC	2.11599	20.4		RC	1.26885	20.4
	41.1	19.2333	Young_Female_Sham		51.6	16.1333	Midlife_Male_Sham		19.8	26.7333	Young_F_GDX		78.9474	Young_GDX		BC	2.34363	53.4		BC	1.36132	53.4
	30.5	22.9667	Young_Female_Sham		28.5	23.8333	Midlife_Male_Sham		21.9	26.0333	Young_F_GDX		50	Young_GDX		RC	2.41355	36.6		RC	1.47633	36.6
	49.8	16.7667	Young_Female_Sham		37.7	20.7667	Midlife_Male_Sham		27.9	24.0333	Young_F_GDX		61.1111	Young_GDX		LCRW	2.42481	27.9		LCRW	1.48027	27.9
	31.7	22.7333	Young_Female_Sham		45.8	18.1	Midlife_Male_Sham		25.8	24.7	Midlife_F_GDX		74.0741	Young_GDX		BC	2.42445	43.2833		BC	1.42237	43.2833
	28.2	23.9	Young_Female_Sham		41.7	19.4333	Midlife_Male_Sham		27.4	24.2	Midlife_F_GDX		53.3333	Young_GDX		LC	2.42884	27.05		LC	1.45497	27.05
	48	17.3667	Young_Female_Sham		45.4	18.2	Midlife_Male_Sham		25.7	23.5	Midlife_F_GDX		29.4118	Young_GDX		RC	2.37958	37.1667		RC	1.39118	37.1667
	49.9	16.7	Young_Female_Sham		39.4	20.2	Midlife_Male_Sham		18.5	27.1333	Midlife_F_GDX		60	Young_GDX		RW	2.55003	48.7167		RW	1.52472	48.7167
	34.9	21.6667	Young_Female_Sham		39.1	20.3333	Old_Male_Sham		34.7	21.7333	Midlife_F_GDX		60	Young_GDX		BC	2.48606	33.1167		BC	1.45577	33.1167
	45.7	18.0667	Young_Female_Sham		47.2	17.6	Old_Male_Sham		22.1	25.9667	Midlife_F_GDX		57.8947	Young_GDX		LCRP	2.58612	65.7833		LCRP	1.44741	65.7833
	41.8	19.3667	Young_Female_Sham		47.9	17.3667	Old_Male_Sham		41.1	19.6333	Midlife_F_GDX		62.5	Young_GDX		RC	2.4867	55.6667		RC	1.42457	55.6667
	24.3833	25.2056	Midlife_Female_Sham		49.5	16.8333	Old_Male_Sham		14	28.6667	Midlife_F_GDX		71.4286	Young_GDX		RW	2.55764	30.1667		RW	1.40019	30.1667
	32.2167	22.5944	Midlife_Female_Sham		35.6	21.4667	Old_Male_Sham		65.7	11.4333	Young_M_GDX		52.6316	Young_GDX		LW	2.66589	45.5		LW	1.44715	45.5
	37.8333	20.7056	Midlife_Female_Sham		48.9	17	Old_Male_Sham		64.6	11.8	Young_M_GDX		38.8889	Young_GDX		RC	2.60336	47.7		RC	1.56414	47.7
	34.1167	21.9667	Midlife_Female_Sham		27.8	24.0667	Old_Male_Sham		51.4	16.2333	Young_M_GDX		63.6364	Young_GDX		BC	2.4408	51.4		BC	1.54926	51.4
	44.05	18.65	Midlife_Female_Sham						51	16.3333	Young_M_GDX		57.8947	Young_GDX		BW	2.51604	40.1		BW	1.45527	40.1
	35.1667	21.6111	Midlife_Female_Sham						37.4	20.8667	Young_M_GDX		76.4706	Young_GDX		BC	2.40009	23.3		BC	1.51716	23.3
	61.6167	12.7944	Midlife_Female_Sham						42	19.3333	Young_M_GDX		54.5455	Midlife_Sham		LC	2.63955	62		LC	1.46209	62
	28.1167	23.9611	Midlife_Female_Sham						53.1	15.6333	Young_M_GDX		76.9231	Midlife_Sham		LW	2.32168	30.7		LW	1.38219	30.7
	31.2833	22.9111	Midlife_Female_Sham						41.5	19.5056	Midlife_M_GDX		72.7273	Midlife_Sham		RW	2.67628	31.4		RW	1.53325	31.4
	29.2167	23.5944	Midlife_Female_Sham						39.7167	20.0944	Midlife_M_GDX		73.3333	Midlife_Sham		LW	2.45223	50.8833		LW	1.49959	50.8833
	32.6667	22.4389	Midlife_Female_Sham						27.95	24.0167	Midlife_M_GDX		81.8182	Midlife_Sham		LWRP	2.50372	31		LWRP	1.44301	31
	36.3333	21.2222	Midlife_Female_Sham						40.7833	19.7444	Midlife_M_GDX		40	Midlife_Sham		RCLP	2.51181	17.7167		RCLP	1.46614	17.7167
	42.7167	19.0944	Midlife_Female_Sham						35.1167	21.6333	Midlife_M_GDX		54.5455	Midlife_Sham		RW	2.59189	35.6667		RW	1.61957	35.6667
	46.8333	17.7222	Midlife_Female_Sham						37	21	Midlife_M_GDX		50	Midlife_Sham		BC	2.5018	26.55		BC	1.44196	26.55
	20.8333	26.3889	Midlife_Female_Sham						49.2167	16.9222	Midlife_M_GDX		57.1429	Midlife_Sham		LW	2.41716	53.8833		LW	1.43466	53.8833
	26.8333	24.3889	Midlife_Female_Sham										44.4444	Midlife_Sham		RCLP	2.53059	40.1167		RCLP	1.43098	40.1167
	68.6167	10.4611	Midlife_Female_Sham										68.75	Midlife_Sham		LC	2.55843	57.4		LC	1.61897	57.4
	35.6667	21.6278	Midlife_Female_Sham										52.9412	Midlife_Sham		RW	2.47953	35.8		RW	1.42877	35.8
	50.8833	16.3667	Midlife_Female_Sham										69.2308	Midlife_Sham		BC	2.32445	38.7		BC	1.50026	38.7
	31	23	Midlife_Female_Sham										40	Midlife_GDX		RCLW	2.41043	51.6		RCLW	1.3981	51.6
	26.55	24.4833	Midlife_Female_Sham										64.2857	Midlife_GDX		BC	2.55727	22.9		BC	1.57872	22.9
	42.1167	19.2945	Midlife_Female_Sham										28.5714	Midlife_GDX		RW	2.5547	31.6		RW	1.56963	31.6
	53.8833	15.3667	Midlife_Female_Sham										38.4615	Midlife_GDX		RW	2.33136	29.3		RW	1.4402	29.3
	40.1167	19.9611	Midlife_Female_Sham										50	Midlife_GDX		BW	2.48862	34.6		BW	1.62166	34.6
	34.5	21.8333	Midlife_Female_Sham										30.7692	Midlife_GDX		RW	2.41212	37.9		RW	1.49101	37.9
	21.8	26.0667	Midlife_Female_Sham										50	Midlife_GDX		BW	2.36889	39		BW	1.51369	39
	33.2	22.2	Midlife_Female_Sham										40	Midlife_GDX		LW	2.38073	25.4		LW	1.46368	25.4
	31.2	22.9333	Midlife_Female_Sham										52.6316	Midlife_GDX		RW	2.4373	61.7		RW	1.49664	61.7
	58.1	14	Midlife_Female_Sham										33.3333	Midlife_GDX		BC	2.38191	50.3		BC	1.48435	50.3
	47.9	17.3667	Midlife_Female_Sham										50	Midlife_GDX		BW	2.36321	23.2		BW	1.50622	23.2
	29.4	23.5	Old_Female_Sham										41.6667	Midlife_GDX		LC	2.47336	35.8		LC	1.4998	35.8
	35.7	21.4333	Old_Female_Sham										63.6364	Midlife_GDX		RW	2.35554	49.4		RW	1.48367	49.4
	38.9	20.3667	Old_Female_Sham										46.1538	Midlife_GDX		BC	2.49966	45.4		BC	1.46516	45.4
	34.7	21.7667	Old_Female_Sham										50	Midlife_GDX		BW	2.48969	43.3		BW	1.49362	43.3
	32.1	22.6333	Old_Female_Sham										46.1538	Midlife_GDX		LW	2.35986	55.1		LW	1.45658	55.1
	32.7	22.4	Old_Female_Sham													RCLP	2.43837	21		RCLP	1.41901	21
	33.5	22.0333	Old_Female_Sham													RC	2.51272	35.1		RC	1.49985	35.1
	33.6	22.1333	Old_Female_Sham													BW	2.40617	38.8		BW	1.50254	38.8
	28.9	23.0667	Old_Female_Sham													LCRW	2.44177	29.6		LCRW	1.44993	29.6
	30.8	23.0333	Old_Female_Sham													RCLW	2.47	26.6		RCLW	1.56834	26.6
	44.1	18.6333	Old_Female_Sham													RW	2.32359	20.5		RW	1.514	20.5
	35.5	21.5	Old_Female_Sham													BC	2.44496	16.5		BC	1.57811	16.5
	40.4	19.8667	Old_Female_Sham													RC	2.35803	38.4		RC	1.53684	38.4
	32	21.3667	Old_Female_Sham													BC	2.41873	28.8		BC	1.53804	28.8
	27.6	24.1333	Old_Female_Sham													BW	2.46226	25.4		BW	1.45854	25.4
	15.6	28.1333	Old_Female_Sham													RW	2.41805	58.1		RW	1.47252	58.1
																BC	2.43247	30.7		BC	1.46541	30.7
																RCLW	2.39469	43.7		RCLW	1.47512	43.7
																LC	2.46926	62.4		LC	1.52227	62.4
																RC	2.38035	0		RC	1.54831	0
																LCRW	2.37207	33		LCRW	1.41028	33
																RCLW	2.54332	51.2		RCLW	1.46309	51.2
																LC	2.4164	27.8		LC	1.45644	27.8
																LC	2.40108	57.7		LC	1.43493	57.7
																RW	2.41057	57.5		RW	1.54408	57.5
																LW	2.20003	13.6		LW	1.40476	13.6
																RW	2.27679	29.2		RW	1.49357	29.2
																LW	2.37343	57.8		LW	1.48574	57.8

## Sheet: Fig3
		b			d			f			h
		LCN2+GFAP+/GFAP+ Area Fraction at dorsal hippocampus CA1 region	Group		MHCII+IBA1+ Area Fraction at dorsal hippocampus CA1 region	Group		CLEC7A+ P2Y12+/P2Y12+ Area Fraction at dorsal hippocampus CA1 region	Group		SYN1+ PSD95+Area Fraction at dorsal hippocampus CA1 region	Group
		1.53456	Young Sham		0.0184069	Young Sham		0.456381	Young Sham		0.879937	Young Sham
		3.25065	Young Sham		0.0921861	Young Sham		0.447723	Young Sham		1.08416	Young Sham
		1.92838	Young Sham		0.10654	Young Sham		0.203732	Young Sham		1.20109	Young Sham
		0.655696	Young Sham		0.161326	Young Sham		0.119381	Young Sham		1.161	Young Sham
		3.30794	Young Sham		0.357181	Young Sham		0.5772	Young Sham		1.8895	Young Sham
		0.897064	Young Sham		0.42358	Young Sham		0.241038	Young GDX		0.976048	Young GDX
		0.884944	Young Sham		0.0293208	Young GDX		0.570804	Young GDX		1.19083	Young GDX
		1.77334	Young GDX		0.0818163	Young GDX		0.408726	Young GDX		0.857928	Young GDX
		0.982988	Young GDX		0.19149	Young GDX		0.858131	Young GDX		0.341183	Young GDX
		3.28346	Young GDX		0.202639	Young GDX		0.829484	Young GDX		0.688748	Young GDX
		0.360598	Young GDX		0.312596	Young GDX		0.473717	Midlife Sham		0.583845	Midlife Sham
		2.71424	Young GDX		0.319494	Young GDX		0.122751	Midlife Sham		2.32563	Midlife Sham
		1.01771	Young GDX		0.401547	Young GDX		0.46555	Midlife Sham		2.51416	Midlife Sham
		0.898479	Young GDX		0.194745	Midlife Sham		0.414737	Midlife Sham		1.05165	Midlife Sham
		0.539225	Young GDX		0.493584	Midlife Sham		0.0232606	Midlife Sham		0.129361	Midlife Sham
		1.35879	Midlife Sham		0.113922	Midlife Sham		0.45691	Midlife Sham		0.674239	Midlife Sham
		1.69103	Midlife Sham		0.77532	Midlife Sham		0.122861	Midlife Sham		0.549645	Midlife Sham
		1.05039	Midlife Sham		0.174088	Midlife Sham		0.185813	Midlife Sham		1.98219	Midlife Sham
		0.531901	Midlife Sham		0.103	Midlife Sham		0.411532	Midlife Sham		0.502916	Midlife Sham
		0.51991	Midlife Sham		0.116	Midlife Sham		0.115837	Midlife Sham		1.12927	Midlife Sham
		2.33278	Midlife Sham		0.765596	Midlife GDX		0.144421	Midlife GDX		0.702132	Midlife GDX
		3.93414	Midlife GDX		0.960394	Midlife GDX		0.615753	Midlife GDX		0.493353	Midlife GDX
		2.65057	Midlife GDX		0.233022	Midlife GDX		1.13369	Midlife GDX		0.342174	Midlife GDX
		2.61405	Midlife GDX		0.484079	Midlife GDX		0.525007	Midlife GDX		0.422154	Midlife GDX
		2.61349	Midlife GDX		0.3753	Midlife GDX		0.218348	Midlife GDX		0.432477	Midlife GDX
		0.556299	Midlife GDX		0.87326	Midlife GDX		0.627232	Midlife GDX		0.165296	Midlife GDX
		1.76251	Midlife GDX		0.303864	Midlife GDX		2.0511	Midlife GDX		0.048539	Midlife GDX
		7.14621	Midlife GDX		1.2425	Midlife GDX		0.430025	Midlife GDX		0.901477	Midlife GDX
								0.778656	Midlife GDX		0.161669	Midlife GDX
								0.834183	Midlife GDX		0.040032	Midlife GDX
								0.635548	Midlife GDX		0.077883	Midlife GDX
								0.224473	Midlife GDX		0.719835	Midlife GDX

## Sheet: Fig4
	b			f
	%Cells Colocalized with HA+	Cell Marker		ERβ+GFAP+ Aea Fraction at dorsal hippocampus CA1 resion	Group
	92.5	GFAP		0.00988	WT
	96.6667	GFAP		0.011861	WT
	92.5926	GFAP		0.015544	WT
	97.4359	GFAP		0.025522	WT
	95.8333	ALDH1L1		0.017686	WT
	91.0714	ALDH1L1		0.013695	WT
	100	ALDH1L1		0.012425	WT
	100	ALDH1L1		0.012956	WT
	25	IBA1		0.000577	astrocyte ERβ cKO
	0	IBA1		0.001101	astrocyte ERβ cKO
	6.25	IBA1		0.001625	astrocyte ERβ cKO
	0	P2RY12		0.001024	astrocyte ERβ cKO
	0	P2RY12		0.003812	astrocyte ERβ cKO
	0	P2RY12		0.005542	astrocyte ERβ cKO
	5.55556	P2RY12		0.006844	astrocyte ERβ cKO
	0.640741	NEUN		0.006871	astrocyte ERβ cKO
	1.66667	NEUN		0.006682	neuron ERβ cKO
	1.5625	NEUN		0.013021	neuron ERβ cKO
	0.01	CC1		0.027736	neuron ERβ cKO
	0.0002	CC1		0.006432	neuron ERβ cKO
	0	CC1		0.01935	neuron ERβ cKO
				0.009885	neuron ERβ cKO
				0.017613	neuron ERβ cKO
				0.022092	neuron ERβ cKO

## Sheet: Fig5
	a				b				c				d				f			h			j			l
	% Time in TQ	% Time in OQ	Group			Hippocampus % ICV	Group			Dorsal Hippocampus % ICV	Group			Ventral Hippocampus % ICV	Group		LCN2+GFAP+/GFAP+ Area Fraction at dorsal hippocampus CA1 region	Group		MHCII+IBA1+ Area Fraction at dorsal hippocampus CA1 region	Group		CLEC7A+ P2Y12+/P2Y12+ Area Fraction at dorsal hippocampus CA1 region	Group		SYN1+ PSD95+Area Fraction at dorsal hippocampus CA1 region	Group
	26.1	24.6333	WT		BC	3.96137	astrocyte ERβ cKO		BC	2.41293	astrocyte ERβ cKO		BC	1.54845	astrocyte ERβ cKO		3.02009	WT		0.146	WT		1.59807	WT		1.325	WT
	25	25	WT		LCRP	3.89444	astrocyte ERβ cKO		LCRP	2.46316	astrocyte ERβ cKO		LCRP	1.43127	astrocyte ERβ cKO		3.85948	WT		0.089	WT		1.93153	WT		1.04943	WT
	57.4	14.2	WT		RCLP	3.85688	astrocyte ERβ cKO		RCLP	2.40014	astrocyte ERβ cKO		RCLP	1.45674	astrocyte ERβ cKO		2.41619	WT		0.103	WT		1.91687	WT		1.60141	WT
	48.5	17.2	WT		RW	3.96089	astrocyte ERβ cKO		RW	2.47936	astrocyte ERβ cKO		RW	1.48153	astrocyte ERβ cKO		3.41851	WT		0.116	WT		1.34411	WT		0.762488	WT
	41.3	19.5667	WT		BC	3.9632	astrocyte ERβ cKO		BC	2.46277	astrocyte ERβ cKO		BC	1.50043	astrocyte ERβ cKO		3.51655	WT		0.111	WT		0.894884	WT		0.794883	WT
	35.8	21.4	WT		LCRP	3.68998	astrocyte ERβ cKO		LCRP	2.24645	astrocyte ERβ cKO		LCRP	1.44353	astrocyte ERβ cKO		3.26752	WT		0.0650772	WT		1.77957	WT		0.675852	WT
	47.4	17.5333	WT		RC	3.77936	astrocyte ERβ cKO		RC	2.34555	astrocyte ERβ cKO		RC	1.4338	astrocyte ERβ cKO		2.42611	WT		0.136	WT		1.80741	WT		0.716158	WT
	35.3	21.5333	WT		RW	3.66052	astrocyte ERβ cKO		RW	2.26599	astrocyte ERβ cKO		RW	1.39453	astrocyte ERβ cKO		3.73745	astrocyte ERβ cKO		0.452	astrocyte ERβ cKO		1.85344	astrocyte ERβ cKO		0.046195	astrocyte ERβ cKO
	38.7	20.4333	WT		LCRW	3.95423	astrocyte ERβ cKO		LCRW	2.54653	astrocyte ERβ cKO		LCRW	1.4077	astrocyte ERβ cKO		5.22295	astrocyte ERβ cKO		0.436	astrocyte ERβ cKO		2.04623	astrocyte ERβ cKO		0.718069	astrocyte ERβ cKO
	51.6	16.1333	WT		RW	3.9375	astrocyte ERβ cKO		RW	2.42156	astrocyte ERβ cKO		RW	1.51594	astrocyte ERβ cKO		3.7513	astrocyte ERβ cKO		0.137	astrocyte ERβ cKO		2.57112	astrocyte ERβ cKO		0.148616	astrocyte ERβ cKO
	49.1	16.9667	WT		BC	3.86115	astrocyte ERβ cKO		BC	2.43345	astrocyte ERβ cKO		BC	1.4277	astrocyte ERβ cKO		4.3901	astrocyte ERβ cKO		0.174	astrocyte ERβ cKO		2.45316	astrocyte ERβ cKO		0.24758	astrocyte ERβ cKO
	31.6	22.8	WT		LW	3.72766	astrocyte ERβ cKO		LW	2.33944	astrocyte ERβ cKO		LW	1.38821	astrocyte ERβ cKO		3.26166	astrocyte ERβ cKO		0.106095	astrocyte ERβ cKO		2.75096	astrocyte ERβ cKO		0.278679	astrocyte ERβ cKO
	39.3	20.2667	WT		RC	3.8586	astrocyte ERβ cKO		RC	2.41545	astrocyte ERβ cKO		RC	1.44315	astrocyte ERβ cKO		5.70108	astrocyte ERβ cKO		0.147221	astrocyte ERβ cKO		2.12123	astrocyte ERβ cKO		0.65162	astrocyte ERβ cKO
	29.3	23.5333	WT		RC	3.38484	astrocyte ERβ cKO		RC	2.11599	astrocyte ERβ cKO		RC	1.26885	astrocyte ERβ cKO		4.26367	astrocyte ERβ cKO		0.287	astrocyte ERβ cKO		1.90336	astrocyte ERβ cKO		1.05187	astrocyte ERβ cKO
	34.6	21.8	WT		BC	3.70495	astrocyte ERβ cKO		BC	2.34363	astrocyte ERβ cKO		BC	1.36132	astrocyte ERβ cKO		4.04159	astrocyte ERβ cKO		0.121	astrocyte ERβ cKO		1.37644	astrocyte ERβ cKO		0.75212	astrocyte ERβ cKO
	36.1	21.3	WT		RC	3.88988	astrocyte ERβ cKO		RC	2.41355	astrocyte ERβ cKO		RC	1.47633	astrocyte ERβ cKO		3.66981	neuron ERβ cKO		0.076	neuron ERβ cKO		1.76122	neuron ERβ cKO		1.0141	neuron ERβ cKO
	29.2	23.6	WT		LCRW	3.90508	astrocyte ERβ cKO		LCRW	2.42481	astrocyte ERβ cKO		LCRW	1.48027	astrocyte ERβ cKO		3.77541	neuron ERβ cKO		0.253	neuron ERβ cKO		2.44175	neuron ERβ cKO		1.04332	neuron ERβ cKO
	35.6	21.4667	WT		BC	3.84682	neuron ERβ cKO		BC	2.42445	neuron ERβ cKO		BC	1.42237	neuron ERβ cKO		3.19683	neuron ERβ cKO		0.132	neuron ERβ cKO		0.919414	neuron ERβ cKO		0.262209	neuron ERβ cKO
	30.6	23.1333	WT		LC	3.88381	neuron ERβ cKO		LC	2.42884	neuron ERβ cKO		LC	1.45497	neuron ERβ cKO		1.85016	neuron ERβ cKO		0.226	neuron ERβ cKO		1.40056	neuron ERβ cKO		0.3187	neuron ERβ cKO
	27.1	24.3	WT		RC	3.77076	neuron ERβ cKO		RC	2.37958	neuron ERβ cKO		RC	1.39118	neuron ERβ cKO		1.8982	neuron ERβ cKO		0.044	neuron ERβ cKO		2.04145	neuron ERβ cKO		0.398686	neuron ERβ cKO
	26.5	24.5	WT		RW	4.07475	neuron ERβ cKO		RW	2.55003	neuron ERβ cKO		RW	1.52472	neuron ERβ cKO		1.49243	neuron ERβ cKO		0.034	neuron ERβ cKO		1.49473	neuron ERβ cKO		1.32445	neuron ERβ cKO
	47.9	17.3333	WT		BC	3.94183	neuron ERβ cKO		BC	2.48606	neuron ERβ cKO		BC	1.45577	neuron ERβ cKO		3.16577	neuron ERβ cKO		0.059	neuron ERβ cKO		2.00009	neuron ERβ cKO		0.401157	neuron ERβ cKO
	31	22.9667	WT		LCRP	4.03353	neuron ERβ cKO		LCRP	2.58612	neuron ERβ cKO		LCRP	1.44741	neuron ERβ cKO		2.16026	neuron ERβ cKO		0.0706368	neuron ERβ cKO		2.21058	neuron ERβ cKO		0.909531	neuron ERβ cKO
	25.2833	24.9056	astrocyte ERβ cKO		RC	3.91128	neuron ERβ cKO		RC	2.4867	neuron ERβ cKO		RC	1.42457	neuron ERβ cKO
	24.45	25.1833	astrocyte ERβ cKO		RW	3.95783	neuron ERβ cKO		RW	2.55764	neuron ERβ cKO		RW	1.40019	neuron ERβ cKO
	41.6167	19.4611	astrocyte ERβ cKO		LW	4.29563	neuron ERβ cKO		LW	2.66589	neuron ERβ cKO		LW	1.44715	neuron ERβ cKO
	19.8333	26.7222	astrocyte ERβ cKO		RC	4.1675	neuron ERβ cKO		RC	2.60336	neuron ERβ cKO		RC	1.56414	neuron ERβ cKO
	20.2833	26.5722	astrocyte ERβ cKO		BC	3.99006	neuron ERβ cKO		BC	2.4408	neuron ERβ cKO		BC	1.54926	neuron ERβ cKO
	29.05	23.65	astrocyte ERβ cKO		BW	3.97131	neuron ERβ cKO		BW	2.51604	neuron ERβ cKO		BW	1.45527	neuron ERβ cKO
	34	22.0056	astrocyte ERβ cKO		BC	3.91726	neuron ERβ cKO		BC	2.40009	neuron ERβ cKO		BC	1.51716	neuron ERβ cKO
	34.5	21.8333	astrocyte ERβ cKO		LC	4.10165	neuron ERβ cKO		LC	2.63955	neuron ERβ cKO		LC	1.46209	neuron ERβ cKO
	35.9	21.3333	astrocyte ERβ cKO		LW	3.70387	neuron ERβ cKO		LW	2.32168	neuron ERβ cKO		LW	1.38219	neuron ERβ cKO
	29.8	23.4333	astrocyte ERβ cKO		RW	4.20953	neuron ERβ cKO		RW	2.67628	neuron ERβ cKO		RW	1.53325	neuron ERβ cKO
	16.4	27.8667	astrocyte ERβ cKO		LW	3.95182	WT		LW	2.45223	WT		LW	1.49959	WT
	20.4	26.5333	astrocyte ERβ cKO		LWRP	3.94674	WT		LWRP	2.50372	WT		LWRP	1.44301	WT
	36.6	21.1333	astrocyte ERβ cKO		RCLP	3.97795	WT		RCLP	2.51181	WT		RCLP	1.46614	WT
	27.9	24.0333	astrocyte ERβ cKO		RW	4.21146	WT		RW	2.59189	WT		RW	1.61957	WT
	43.2833	18.9056	neuron ERβ cKO		BC	3.94377	WT		BC	2.5018	WT		BC	1.44196	WT
	27.05	24.3111	neuron ERβ cKO		LW	3.85181	WT		LW	2.41716	WT		LW	1.43466	WT
	37.1667	20.9444	neuron ERβ cKO		RCLP	3.96156	WT		RCLP	2.53059	WT		RCLP	1.43098	WT
	48.7167	17.0944	neuron ERβ cKO		LC	4.1774	WT		LC	2.55843	WT		LC	1.61897	WT
	33.1167	22.2944	neuron ERβ cKO		RW	3.90831	WT		RW	2.47953	WT		RW	1.42877	WT
	30.1667	23.2778	neuron ERβ cKO		BC	3.82472	WT		BC	2.32445	WT		BC	1.50026	WT
	65.7833	11.4111	neuron ERβ cKO		RCLW	3.80853	WT		RCLW	2.41043	WT		RCLW	1.3981	WT
	55.6667	15.9111	neuron ERβ cKO		BC	4.13599	WT		BC	2.55727	WT		BC	1.57872	WT
	47.7	17.4333	neuron ERβ cKO		RW	4.12433	WT		RW	2.5547	WT		RW	1.56963	WT
	45.5	18.1333	neuron ERβ cKO		RW	3.77157	WT		RW	2.33136	WT		RW	1.4402	WT
	51.4	16.2	neuron ERβ cKO		BW	4.11028	WT		BW	2.48862	WT		BW	1.62166	WT
	40.1	20	neuron ERβ cKO
	30.7	23.1	neuron ERβ cKO
	31.4	22.8667	neuron ERβ cKO
	23.3	25.6	neuron ERβ cKO
	62	12.6667	neuron ERβ cKO

## Sheet: Fig6 
a									b			c
	WT (Sham)			ERβ-cKO (Sham)					Ingenuity Canonical Pathways	-log(p-value)			Eno1	Group
	F1	F3	F4	F1	F3	F4	F5		Gluconeogenesis I	3.17		F1	10.155	WT (Sham)
Ttr	4.28917	5.53437	6.71554	-0.159867	1.11035	-8.00411	0.36813		Glycolysis I	3.17		F3	8.21469	WT (Sham)
Enpp2	3.75476	4.63098	5.44681	3.02151	2.70999	2.74493	2.96659		GDNF Family Ligand-Receptor Interactions	2.28		F4	10.0596	WT (Sham)
F5	-2.41351	0.0814379	0.486764	-7.30951	-5.05684	-2.29513	-7.47676		Sperm Motility	2.25		F1	15.6556	ERβ-cKO (Sham)
Igf2	0.414607	0.85519	1.86359	-0.33548	-0.831703	-0.641509	-1.42708		Opioid Signaling Pathway	2.14		F3	16.2726	ERβ-cKO (Sham)
Clic6	-0.279535	0.910138	1.42579	-3.61397	-2.92351	-2.15835	-3.67178		Nitric Oxide Signaling in the Cardiovascular System	1.9		F4	14.3003	ERβ-cKO (Sham)
Drc7	0.0455824	0.645237	1.13649	-2.89795	-2.02953	-0.581807	-1.41231		Embryonic Stem Cell Differentiation into Cardiac Lineages	1.85		F5	19.841	ERβ-cKO (Sham)
Cldn2	-1.17231	-0.694445	0.359246	-7.26061	-4.94763	-2.54238	-2.44774		Sucrose Degradation V (Mammalian)	1.81
									GABA Receptor Signaling	1.81
									Guanosine Nucleotides Degradation III	1.74
	WT (Sham)			WT (GDX)
	F1	F3	F4	F1	F2	F3	F4
Ttr	4.2956	5.55266	6.7485	-2.57382	-0.889468	-3.64933	-2.53144
Enpp2	3.74622	4.64802	5.46489	2.68638	2.40228	2.85798	3.04314
F5	-2.6187	-0.0361681	0.398529	-7.7049	-4.12925	-5.33261	-4.29912
Igf2	0.305359	0.767792	1.82195	-0.794306	-0.595889	-1.40293	-0.945695
Clic6	-0.400076	0.823436	1.36957	-1.23134	-2.03888	-2.71803	-2.95245
Drc7	-0.076779	0.553486	1.06914	-0.759302	-1.24318	-1.74877	-2.33918
Cldn2	-1.32254	-0.832533	0.262108	-3.07741	-2.911	-2.32338	-2.56119

## Sheet: Fig7
	a				b
		Age (years)	ENO1 RNA expression			Age (years)	ENO1 RNA expression	Group
	1	26	10.6087		1	26	10.6087	<50
	2	30	10.8419		2	30	10.8419	<50
	3	34	10.5866		3	34	10.5866	<50
	4	37	10.7444		4	37	10.7444	<50
	5	44	10.3984		5	44	10.3984	<50
	6	45	10.7204		6	45	10.7204	<50
	7	47	10.8667		7	47	10.8667	<50
	8	48	11.1578		8	48	11.1578	<50
	9	64	10.4619		9	64	10.4619	>60
	10	69	10.0629		10	69	10.0629	>60
	11	70	11.3835		11	70	11.3835	>60
	12	74	10.0454		12	74	10.0454	>60
	13	74	11.4368		13	74	11.4368	>60
	14	74	11.0763		14	74	11.0763	>60
	15	82	11.1762		15	82	11.1762	>60
	16	82	11.2859		16	82	11.2859	>60
	17	87	11.433		17	87	11.433	>60
	18	91	11.1215		18	91	11.1215	>60
	19	91	11.4879		19	91	11.4879	>60
	20	96	11.4168		20	96	11.4168	>60
	21	99	11.2971		21	99	11.2971	>60

## Sheet: Fig8
	b				c			d			e			f
	% Time in TQ	% Time in OQ	Group		LCN2+GFAP+/GFAP+ Area Fraction at dorsal hippocampus CA1 region	Group		MHCII+IBA1+ Area Fraction at dorsal hippocampus CA1 region	Group		CLEC7A+ P2Y12+ Area Fraction at dorsal hippocampus CA1 region	Group		SYN1+ PSD95+Area Fraction at dorsal hippocampus CA1 region	Group
	24.5	25.1	Sham + V		1.7	Sham + V		0.14	Sham + V		0.23	Sham + V		0.190545	Sham + V
	33.3	22.2667	Sham + V		0.65	Sham + V		0.07	Sham + V		0.11	Sham + V		0.683491	Sham + V
	25.3	24.8333	Sham + V		0.55	Sham + V		0.13	Sham + V		0.18	Sham + V		0.363627	Sham + V
	29.7	23.1667	Sham + V		0.08	Sham + V		0.19	Sham + V		0.19	Sham + V		0.596377	Sham + V
	26.6	24.4333	Sham + V		1.12	Sham + V		0.1	Sham + V		0.2	Sham + V		0.967082	Sham + V
	25.3	24.9	Sham + V		0.36	Sham + V		0.16	Sham + V		0.26	Sham + V		0.50986	Sham + V
	40.5	19.7	Sham + V		0.54	Sham + V		0.11	Sham + V		0.18	Sham + V		0.251311	Sham + V
	32.2	22.6	Sham + V		0.6	Sham + V		0.1	Sham + V		0.11	Sham + V		0.44048	Sham + V
	49.5	16.5667	Sham + V		1.93	GDX + V		0.2	GDX + V		0.59	GDX + V		0.348687	GDX + V
	44.9	18.3333	Sham + V		1.96	GDX + V		0.24	GDX + V		0.44	GDX + V		0.076503	GDX + V
	35	21.6667	GDX + V		1.41	GDX + V		0.23	GDX + V		0.29	GDX + V		0.074246	GDX + V
	3.7	32.1333	GDX + V		2.74	GDX + V		0.16	GDX + V		0.33	GDX + V		0.318173	GDX + V
	37.2	20.7	GDX + V		2.4	GDX + V		0.16	GDX + V		0.56	GDX + V		0.278757	GDX + V
	33.9	22.0333	GDX + V		2.52	GDX + V		0.22	GDX + V		0.43	GDX + V		0.137136	GDX + V
	30.5	23.1667	GDX + V		3.72	GDX + V		0.32	GDX + V		0.13	GDX + V		0.267749	GDX + V
	28.1	23.9667	GDX + V		1.79	GDX + V		0.14	GDX + V		0.25	GDX + V		0.315015	GDX + V
	43.3	18.9	GDX + ERβ L		2.08	GDX + V		0.28	GDX + V		0.39	GDX + V		0.213158	GDX + V
	48.2	17.2667	GDX + ERβ L		1.35	GDX + V		0.19	GDX + V		0.16	GDX + V		0.219183	GDX + V
	34.8	21.7333	GDX + ERβ L		1.7	GDX + V		0.19	GDX + V		0.25	GDX + V		0.176958	GDX + V
	30.9	23.0333	GDX + ERβ L		1.88	GDX + V		0.18	GDX + V		0.31	GDX + V		0.189258	GDX + V
	27.8	24.0667	GDX + ERβ L		1.82	GDX + V		0.2	GDX + V		0.56	GDX + V		0.243277	GDX + V
	28	24	GDX + ERβ L		1.84	GDX + V		0.26	GDX + V		0.41	GDX + V		0.413468	GDX + ERβ L
	22.7	25.7667	GDX + ERβ L		0.79	GDX + ERβ L		0.06	GDX + ERβ L		0.25	GDX + ERβ L		0.297001	GDX + ERβ L
					0.69	GDX + ERβ L		0.13	GDX + ERβ L		0.16	GDX + ERβ L		0.265837	GDX + ERβ L
					0.64	GDX + ERβ L		0.09	GDX + ERβ L		0.21	GDX + ERβ L		0.417629	GDX + ERβ L
					1.75	GDX + ERβ L		0.12	GDX + ERβ L		0.16	GDX + ERβ L

## Sheet: FigS1
		Hippocampus % ICV	Group
	LCLP	3.65097	Midlife_Female_Sham
	LCRP	3.76453	Midlife_Female_Sham
	RCLP	3.63976	Midlife_Female_Sham
	RCRP	3.63522	Midlife_Female_Sham
	LC	3.47686	Midlife_Female_Sham
	RW	3.50095	Midlife_Female_Sham
	BC	3.45122	Midlife_Female_Sham
	RCLW	3.54324	Midlife_Female_Sham
	BC	3.77944	Midlife_Female_Sham
	RW	3.79513	Midlife_Female_Sham
	RW	3.43703	Midlife_Female_Sham
	BW	3.68554	Midlife_Female_Sham
	BP	3.59487	Midlife_Male_Sham
	LCRP	3.52151	Midlife_Male_Sham
	LW	3.53078	Midlife_Male_Sham
	RW	3.62733	Midlife_Male_Sham
	LC	3.57658	Midlife_Male_Sham
	LW	3.63637	Midlife_Male_Sham
	RC	3.48006	Midlife_Male_Sham
	LC	3.57384	Midlife_Male_Sham
	BC	3.66996	Midlife_Male_Sham
	LC	3.57947	Midlife_Male_Sham
	RC	3.26322	Midlife_Male_Sham
	RW	3.56433	Midlife_Male_Sham
	RC	3.3842	Old_Female_Sham
	RP	3.47227	Old_Female_Sham
	LCLP	3.44252	Old_Female_Sham
	LWRP	3.35585	Old_Female_Sham
	RCRP	3.60762	Old_Female_Sham
	RWLP	3.3209	Old_Female_Sham
	RC	3.38982	Old_Female_Sham
	BC	3.41071	Old_Female_Sham
	LC	3.36859	Old_Female_Sham
	RC	3.51409	Old_Female_Sham
	RC	3.66849	Old_Female_Sham
	LW	3.65335	Old_Female_Sham
	LCRP	3.73818	Old_Male_Sham
	LC	3.77599	Old_Male_Sham
	RCLP	3.70672	Old_Male_Sham
	RC	3.42584	Old_Male_Sham
	BC	3.55925	Old_Male_Sham
	LC	3.49394	Old_Male_Sham
	RC	3.58333	Old_Male_Sham
	LC	3.71723	Old_Male_Sham
	RC	3.54484	Old_Male_Sham
	RW	3.49604	Old_Male_Sham
	RC	3.7029	Old_Male_Sham
	RW	3.92863	Old_Male_Sham
	BW	3.61949	Young_Female_Sham
	LWRP	3.53133	Young_Female_Sham
	LW	3.50919	Young_Female_Sham
	RW	3.51021	Young_Female_Sham
	BCBP	3.56232	Young_Female_Sham
	BWBP	3.66018	Young_Female_Sham
	LCRP	3.48006	Young_Female_Sham
	RCLP	3.53438	Young_Female_Sham
	BC	3.52461	Young_Female_Sham
	LC	3.59524	Young_Female_Sham
	RC	3.43309	Young_Female_Sham
	RC	3.52941	Young_Female_Sham
	BW	3.78548	Young_Male
	LWRP	3.45152	Young_Male
	LW	3.45856	Young_Male
	RW	3.60004	Young_Male
	BCBP	3.72602	Young_Male
	BWBP	3.74805	Young_Male
	RCLP	3.82992	Young_Male
	LC	3.50333	Young_Male
	RC	3.41052	Young_Male
	BC	3.35181	Young_Male
	LC	3.41888	Young_Male
	RC	3.39141	Young_Male

## Sheet: FigS2
	a			b			c
	Hippocampus % ICV	Group		Dorsal Hippocampus % ICV	Group		Ventral Hippocampus % ICV	Group
	3.60714	Young_GDX		2.27735	Young_GDX		1.32979	Young_GDX
	3.782	Young_GDX		2.25805	Young_GDX		1.52394	Young_GDX
	3.59894	Young_GDX		2.24215	Young_GDX		1.35679	Young_GDX
	3.84911	Young_GDX		2.36562	Young_GDX		1.48349	Young_GDX
	3.60207	Young_GDX		2.28861	Young_GDX		1.31346	Young_GDX
	3.50826	Young_GDX		2.21865	Young_GDX		1.2896	Young_GDX
	3.81252	Young_GDX		2.28701	Young_GDX		1.52551	Young_GDX
	4.05493	Young_GDX		2.35041	Young_GDX		1.70452	Young_GDX
	3.563	Young_Sham		2.33131	Young_Sham		1.23169	Young_Sham
	3.96984	Young_Sham		2.25356	Young_Sham		1.71628	Young_Sham
	3.53503	Young_Sham		2.27188	Young_Sham		1.26315	Young_Sham
	3.64742	Young_Sham		2.32856	Young_Sham		1.31886	Young_Sham
	3.78152	Young_Sham		2.2187	Young_Sham		1.56282	Young_Sham
	3.90793	Young_Sham		2.27282	Young_Sham		1.63511	Young_Sham
	3.81803	Young_Sham		2.28545	Young_Sham		1.53258	Young_Sham
	3.83622	Young_Sham		2.39963	Young_Sham		1.43659	Young_Sham

[truncated: 3 more sheets: FigS3, FigS4, FigS5]
